# Supplementary material for: The haplotype-resolved T2T genome for Bauhinia × blakeana sheds light on the genetic basis of flower heterosis
Source: Gigascience. 2025 Apr 25;14:giaf044. doi: 10.1093/gigascience/giaf044 (PMC12012898; doi:10.1093/gigascience/giaf044)
Supplement: giaf044_Supplemental_Files [file giaf044_supplemental_files.zip]

Archive with 6 entries (6 files):
- Fig S1.pdf
- Fig S3.pdf
- Fig S4.pdf
- Figure S2.pdf
- Figure S5.pdf
- Table S1-S26_Supplementary Material.xlsx
