# Supplementary material for: The haplotype-resolved T2T genome for Bauhinia × blakeana sheds light on the genetic basis of flower heterosis
Source: Gigascience. 2025 Apr 25;14:giaf044. doi: 10.1093/gigascience/giaf044 (PMC12012898; doi:10.1093/gigascience/giaf044)
Supplement: giaf044_Supplemental_Files [file giaf044_supplemental_files.zip › Table S1-S26_Supplementary Material.xlsx]

## Sheet: S1
Supplementary Table S1. Sequencing methods and their depth of coverage for Bauhinia species.
Libraries	Platform	Total data (Gb)	Total data (Gb)	Total data (Gb)	Application
		Bauhinia blakeana	Bauhinia purpurea	Bauhinia variegata
ONT	ONT MinION	17.66	NA	NA	Genome assembly
stLFR	BGISEQ-500	203.33	215.93	130.35	Genome assembly
WGS	BGISEQ-500	137.57	136.63	134.38	Genome survey and base-level correction
Hi-C	BGISEQ-500	352.92	125.84	111.47	Chromosome construction
RNA-Seq	DIPSEQ-T1	90.977	90.3904	59.3656	Gene annotation and expression analysis

## Sheet: S2
Supplementary Table S2. Assessment of genome consistency.
Reads		Bauhinia purpurea	Bauhinia variegata
WGS	Number of reads	173500900	200296314
	Mapping rate	0.9572	0.9929
	Mean depth	44.93	61.83
	Coverage Rate	0.9488	0.9417

## Sheet: S3
Supplementary Table S3. Phasing quality estimation of the B. blakeana haplotypes.
(A)
assembly	k-mers uniquely found only in the assembly	K-mers found in both assembly and the read set	QV	Error rate
Hmat	470222	275484725	40.462	8.9909e-05
Hpat	150582	290698135	45.6432	2.72699e-05
Both	620804	566182860	42.3853	5.77391e-05
(B)
assembly	hap-mer set used for evaluation	hap-mers uniquely found only in the assembly	hap-mers found in both assembly and the read set	hap-mer completeness
Hmat	B. purpurea hapmer	79408058	86118345	92.2081
Hmat	B. veriegata hapmer	1965781	112700309	1.74426
Hpat	B. purpurea hapmer	889823	86118345	1.03326
Hpat	B. veriegata hapmer	107994926	112700309	95.8249
both	B. purpurea hapmer	79490009	86118345	92.3032
both	B. veriegata hapmer	108114662	112700309	95.9311
note:hap-mer completeness = found hap-mers in an assembly / total hap-mers
(C)
assembly	k-mer set used for evaluation	solid k-mers in the assembly	total solid k-mers in the read set	k-mer completeness
Hmat	all	225654662	385245734	58.5742
Hpat	all	232236269	385245734	60.2826
both	all	360841206	385245734	93.6652

## Sheet: S4
Supplementary Table S4. Statistics of repetitive sequences identified in the Bauhinia genomes.
Repeat elements	Type	Total repeat length (bp)	% of assembly	Total repeat length (bp)	% of assembly	Total repeat length (bp)	% of assembly	Total repeat length (bp)	% of assembly
		Hmat		Hpat		Bauhinia purpurea		Bauhinia variegata
Type I: Retrotransposon elements	LINE	4216191	0.0153046	15585014	0.0536123	4558542	0.0159866	5318553	0.0171008
	SINE	75255	0.00027317	430197	0.00147987	792876	0.00278058	695623	0.00223665
	LTR	52955131	0.192225	58893006	0.202591	51309380	0.17994	52817648	0.169825
	LTR/Copia	22018141	0.079925	23400039	0.0804959	23402212	0.0820706	21406141	0.0688275
	LTR/Gypsy	19325950	0.0701525	21491804	0.0739316	20470780	0.0717902	20564501	0.0661213
Type II: DNA transposon	DNA	10434183	0.0378757	12498611	0.0429951	13886374	0.0486989	17017609	0.054717
Type III: Tandem repeats	Satellite	125435	0.000455324	120543	0.000414667	41094	0.00014411	395479	0.00127159
	Simple repeat	1120	4.06556e-06	5636	1.93878e-05	156379	0.00054841	1534450	0.00493374
Unknown		6915906	0.0251045	12192760	4.1943	15545759	0.0545183	16220785	0.0521549
Total repeat		69764200	0.253241	93630142	0.322087	79612135	0.279196	85153197	0.273794

## Sheet: S5
Supplementary Table S5. Summary of none-coding RNA annotated in the Bauhinia genomes.
Type		Number	Average length (bp)	Total length (bp)	% of genome	Number	Average length (bp)	Total length (bp)	% of genome	Number	Average length (bp)	Total length (bp)	% of genome	Number	Average length (bp)	Total length (bp)	% of genome
		Bauhinia blakeana Hmat				Bauhinia blakeana Hpat				Bauhinia purpurea				Bauhinia variegata
miRNA		146	120.26	17558	0.006373	164	118.262	19395	0.006672	145	122.31	17735	0.006203	161	120.019	19323	0.006213
tRNA		932	74.412	69352	0.025175	979	74.3309	72770	0.025033	970	74.8948	72648	0.025411	997	74.7763	74552	0.023971
rRNA	rRNA	340	339.053	115278	0.041845	356	302.596	107724	0.037057	173	271.607	46988	0.016436	111	251.126	27875	0.008963
	18S	50	1527.94	76397	0.027732	54	1350.69	72937	0.02509	26	1156.96	30081	0.010522	17	987.412	16786	0.005397
	28S	183	140.077	25634	0.009305	118	122.39	14442	0.004968	52	130	6760	0.002365	34	137.647	4680	0.001505
	5.8S	47	153.234	7202	0.002614	45	143.067	6438	0.002215	16	149.625	2394	0.000837	8	148.875	1191	0.000383
	5S	60	100.75	6045	0.002194	139	100.05	13907	0.004784	79	98.1392	7753	0.002712	52	100.346	5218	0.001678
snRNA	snRNA	498	110.096	54828	0.019902	685	110.759	75870	0.026099	468	114.432	53554	0.018732	828	110.85	91784	0.029511
	CD-box	362	99.2459	35927	0.013041	541	102.632	55524	0.0191	325	101.575	33012	0.011547	668	103.226	68955	0.022171
	HACA-box	45	125.778	5660	0.002055	47	125.319	5890	0.002026	48	124.729	5987	0.002094	54	128.093	6917	0.002224
	splicing	91	145.505	13241	0.004806	97	149.031	14456	0.004973	95	153.211	14555	0.005091	106	150.113	15912	0.005116

## Sheet: S6
Supplementary Table S6. Statistics of transcription factors (TFs)， transcription regulators (TRs) and protein kinases (PTKs) in Bauhinia genomes.
	Bauhinia blakeana Hmat	Bauhinia blakeana Hpat	Bauhinia purpurea	Bauhinia variegata
Transcription Factors
DBP	2	5	3	5
GARP-G2-like	55	55	59	64
MYB-related	80	88	88	86
NOZZLE	2	2	2	2
Whirly	2	3	3	3
WRKY	88	96	100	111
SBP	30	29	34	31
LIM	8	11	12	12
GRF	13	14	14	15
CPP	4	8	8	8
S1Fa-like	2	3	3	3
HB-other	11	15	15	14
AP2/ERF-RAV	2	1	2	2
C2C2-Dof	43	44	45	46
EIL	6	6	6	6
VOZ	3	3	3	3
ULT	4	2	4	3
NF-YC	16	16	17	17
bHLH	153	160	174	175
B3	47	53	48	68
GRAS	78	78	79	90
bZIP	81	90	95	97
HRT	0	2	2	2
MADS-M-type	41	54	59	51
C2C2-LSD	4	4	5	5
TUB	14	16	16	14
BSD	1	0	1	1
Alfin-like	7	8	10	11
C2C2-GATA	37	45	43	44
Tify	19	16	18	18
Trihelix	48	48	48	48
zf-HD	18	21	22	22
AP2/ERF-ERF	174	169	193	194
MYB	190	195	208	221
STAT	1	2	2	2
GARP-ARR-B	11	12	14	15
LOB	60	60	62	61
B3-ARF	32	29	33	35
RWP-RK	9	12	14	15
NF-YB	22	23	24	26
TCP	36	36	37	38
MADS-MIKC	51	44	58	62
LFY	2	2	2	2
CAMTA	6	7	9	9
C3H	68	77	79	82
HB-PHD	4	3	4	4
C2H2	150	157	169	173
AP2/ERF-AP2	19	22	25	25
HB-HD-ZIP	55	49	58	60
FAR1	45	50	51	53
HSF	32	33	35	36
GeBP	10	11	12	12
NF-X1	2	3	2	2
BBR-BPC	7	8	8	8
NAC	120	116	129	131
C2C2-YABBY	11	12	12	12
BES1	14	12	13	13
SRS	11	11	11	11
OFP	24	26	27	26
HB-BELL	19	20	22	22
SAP	2	2	2	2
DBB	9	10	9	11
E2F-DP	9	8	10	11
PLATZ	16	15	17	17
HB-WOX	21	24	23	23
DDT	6	6	6	7
C2C2-CO-like	19	18	21	19
NF-YA	11	12	13	13
HB-KNOX	12	11	13	14
CSD	4	3	6	5
Total	2213	2306	2471	2549
Transcription regulator
IWS1	12	10	12	12
SNF2	40	37	43	41
AUX/IAA	37	35	37	38
RB	1	2	2	2
GNAT	42	43	55	54
HMG	13	13	15	14
SOH1	2	2	2	2
ARID	17	17	19	18
Pseudo ARR-B	9	8	10	8
TAZ	9	11	9	12
LUG	8	8	10	9
SWI/SNF-SWI3	5	7	7	7
Rcd1-like	2	2	2	2
SWI/SNF-BAF60b	20	18	19	19
PHD	43	40	48	49
SET	44	40	53	50
MED7	2	2	2	2
Coactivator p15	4	3	4	4
MBF1	4	5	5	5
Jumonji	17	21	21	25
MED6	0	1	1	1
mTERF	48	49	59	60
Others	80	77	83	87
TRAF	22	23	25	26
Total	481	474	543	547
Protein Kinases
RLK-Pelle_C-LEC	2	2	2	2
RLK-Pelle_LRR-XIV	3	4	4	4
RLK-Pelle_RLCK-Os	7	6	8	11
AGC-Pl	3	3	3	3
RLK-Pelle_RLCK-IXa	3	4	4	4
WNK_NRBP	17	16	17	17
STE_STE11	27	31	34	34
Group-Pl-4	2	1	2	2
CMGC_DYRK-YAK	1	1	1	1
RLK-Pelle_LRR-I-2	4	5	5	4
TKL-Pl-3	2	3	2	3
RLK-Pelle_PERK-2	13	14	14	16
RLK-Pelle_LRR-IV	4	3	5	5
CAMK_CDPK	47	48	49	55
RLK-Pelle_RLCK-XII-1	12	12	13	12
RLK-Pelle_URK-3	0	1	1	1
CAMK_CAMKL-CHK1	30	31	33	31
RLK-Pelle_LRR-XIIIa	6	6	6	6
CK1_CK1-Pl	5	7	7	7
SCY1_SCYL2	1	0	1	1
CAMK_CAMK1-DCAMKL	1	1	1	1
TKL-Pl-2	1	1	1	1
RLK-Pelle_RLCK-II	2	1	2	2
RLK-Pelle_RLCK-VIIa-1	21	21	21	22
TKL-Pl-8	1	1	1	1
RLK-Pelle_LRR-III	51	52	61	63
RLK-Pelle_URK-1	3	3	3	3
ULK_Fused	2	2	3	2
RLK-Pelle_LRR-Xb-1	12	11	15	15
RLK-Pelle_RLCK-X	3	3	3	3
Group-Pl-3	4	4	4	5
AGC_PKA-PKG	1	1	1	1
RLK-Pelle_LRR-XI-2	4	4	4	4
RLK-Pelle_CR4L	11	13	13	14
RLK-Pelle_L-LEC	34	52	62	64
RLK-Pelle_LRR-XI-1	57	61	86	101
RLK-Pelle_LRR-Xb-2	2	1	2	2
RLK-Pelle_RLCK-VIIb	2	2	2	2
RLK-Pelle_RLCK-VIII	8	8	8	8
BUB	1	1	1	1
CMGC_CDK-CCRK	1	1	1	1
CAMK_AMPK	3	3	3	3
TKL-Pl-4	25	23	32	29
RLK-Pelle_LRR-IX	8	8	9	10
CMGC_CDK-Pl	11	15	11	13
RLK-Pelle_URK-2	3	3	3	4
RLK-Pelle_LRK10L-2	36	50	52	72
IRE1	2	2	3	2
TKL_CTR1-DRK-1	2	2	2	2
RLK-Pelle_LRR-XV	3	3	4	4
CMGC_CDK-CDK7	2	2	2	2
CAMK_OST1L	12	12	12	12
RLK-Pelle_WAK_LRK10L-1	27	25	34	30
RLK-Pelle_LRR-Xa	6	12	8	12
CMGC_CDK-CRK7-CDK9	21	22	23	23
RLK-Pelle_RLCK-IXb	15	21	23	21
RLK-Pelle_LysM	21	31	30	32
RLK-Pelle_LRR-VI-2	8	8	8	8
TKL_CTR1-DRK-2	11	12	14	15
AGC_MAST	2	2	3	3
CMGC_CLK	7	7	7	7
RLK-Pelle_LRR-XII-1	12	39	53	52
RLK-Pelle_LRR-XIIIb	2	2	3	3
CMGC_CDK-PITSLRE	3	3	3	3
TKL-Pl-5	6	6	8	7
RLK-Pelle_LRR-VII-1	7	6	7	7
STE_STE20-YSK	1	2	2	2
RLK-Pelle_CrRLK1L-1	36	45	53	57
RLK-Pelle_RLCK-VIIa-2	46	43	52	49
CMGC_CK2	4	4	4	4
TKL-Pl-1	3	3	3	3
CMGC_GSK	13	13	17	16
RLK-Pelle_Singleton	2	1	2	2
RLK-Pelle_WAK	8	35	37	24
STE_STE20-Fray	7	7	7	7
RLK-Pelle_RKF3	6	4	6	5
TLK	1	1	2	2
TTK	2	2	2	1
RLK-Pelle_Extensin	10	9	12	11
Group-Pl-2	2	2	2	2
RLK-Pelle_RLCK-XI	6	6	6	6
TKL_Gdt	3	3	3	3
Aur	4	5	5	6
SCY1_SCYL1	2	2	2	2
CMGC_DYRK-PRP4	4	5	6	6
AGC_RSK-2	29	30	32	33
AGC_NDR	10	9	11	10
RLK-Pelle_LRR-VII-3	3	2	3	3
NEK	8	8	7	8
RLK-Pelle_RLCK-VI	19	16	18	19
RLK-Pelle_RLCK-XV	4	5	5	5
RLK-Pelle_URK-Pp-1	0	0	0	1
CMGC_CDK-CDK8	2	2	2	2
STE_STE20-Pl	2	2	3	2
PEK_GCN2	1	1	1	1
RLK-Pelle_RLCK-XVI	2	2	2	2
AGC_PDK1	2	2	2	2
CMGC_SRPK	5	5	7	6
STE_STE-Pl	1	1	1	1
CK1_CK1	9	10	10	10
RLK-Pelle_LRR-VIII-1	9	9	11	10
CMGC_GSKL	0	0	1	1
RLK-Pelle_RLCK-V	13	11	13	13
ULK_ULK4	1	1	1	2
RLK-Pelle_PERK-1	13	11	15	15
RLK-Pelle_LRR-II	20	17	20	18
STE_STE7	9	10	10	12
CMGC_Pl-Tthe	0	2	1	2
CMGC_RCK	4	4	4	5
RLK-Pelle_LRR-VI-1	8	9	9	9
RLK-Pelle_SD-2b	38	62	68	81
CMGC_MAPK	22	21	22	22
RLK-Pelle_LRR-I-1	22	15	29	30
WEE	1	1	1	1
TKL-Pl-6	9	10	12	11
NAK	3	5	4	5
CMGC_CDKL-Cr	1	1	2	1
TKL-Pl-7	0	1	1	1
CAMK_CAMKL-LKB	1	2	2	2
RLK-Pelle_DLSV	121	163	231	226
RLK-Pelle_LRR-V	11	10	11	11
RLK-Pelle_LRR-VII-2	2	3	3	3
RLK-Pelle_RLCK-IV	6	6	6	7
Total	1237	1422	1667	1712

## Sheet: S7
Supplementary Table S7. Summary of centromeres in B. blakeana haplotype assembly chromosomes.
Chomosome	Start(bp)	End(bp)	Size(bp)
Hmat1	10818446	11270617	452172
Hmat2	10552493	11572154	1019662
Hmat3	1	264742	209682
Hmat4	6075936	6486348	410413
Hmat5	19545677	19647272	101596
Hmat6	8391953	8495254	103302
Hmat7	9419661	10616873	1197213
Hmat8	13870462	14432272	561811
Hmat9	1	1478188	1478188
Hmat10	1	189836	189836
Hmat11	16161130	17101701	940572
Hmat12	9436267	9746401	310135
Hmat13	12119995	12268038	148044
Hmat14	9765243	10175535	410293
Hpat1	10548832	11207870	659039
Hpat2	9951746	11191073	1239328
Hpat3	1	349957	349957
Hpat4	6521015	6965294	444280
Hpat5	1	143289	143289
Hpat6	7671335	7933272	261938
Hpat7	9783557	12572356	2788800
Hpat8	15815973	16501925	685953
Hpat9	3690066	3960710	270645
Hpat10	4527533	4910616	383084
Hpat11	15815911	17586967	1771057
Hpat12	10642997	11204600	561604
Hpat13	13418336	13605557	187222
Hpat14	10025662	10837411	811750

## Sheet: S8
Supplementary Table S8: Summary of telomeres in B. blakeana haplotype assembly chromosomes.
Chromosome	Chromosome length	status	leftnum	leftdirection	rightnum	rightdirection
Hmat1	26466809	both	280	+	477	-
Hmat2	23812470	both	467	+	306	-
Hmat3	23166944	both	202	+	222	-
Hmat4	21803902	both	470	+	122	-
Hmat5	21614383	both	201	+	587	-
Hmat6	20121555	both	22	+	28	-
Hmat7	19540838	both	33	+	12	-
Hmat8	18501729	left	848	+	0	NA
Hmat9	17546266	both	524	+	467	-
Hmat10	17561949	both	530	+	351	-
Hmat11	17104836	both	533	+	443	-
Hmat12	16912962	both	206	+	475	-
Hmat13	15761711	both	442	+	318	-
Hmat14	15568623	both	230	+	202	-
Hpat1	26827851	both	515	+	603	-
Hpat2	23925999	both	583	+	869	-
Hpat3	22740451	both	255	+	520	-
Hpat4	23536423	both	534	+	588	-
Hpat5	23636045	both	448	+	185	-
Hpat6	20870345	both	80	+	45	-
Hpat7	21699009	both	31	+	242	-
Hpat8	20987561	left	1117	+	0	NA
Hpat9	17589658	both	235	+	540	-
Hpat10	19821896	both	485	+	495	-
Hpat11	17588252	both	380	+	183	-
Hpat12	18893839	both	596	+	235	-
Hpat13	17184507	both	534	+	426	-
Hpat14	15396551	both	588	+	710	-

## Sheet: S9
Supplementary Table S9. Summary of structural variations between Hmat and Hpat.
Chromosomes	Inversions		Translocations		Duplications
	Number	Length (bp)	Number	Length (bp)	Number	Length (bp)
Hmat1	1	575	1	68982	7	50845
Hpat1		575		58885	14	313323
Hmat2	0	0	1	1842	0	0
Hpat2		0		1407	11	43334
Hmat3	1	1124	2	3563	0	0
Hpat3		1124		3603	9	13725
Hmat4	1	746	3	1693	3	116803
Hpat4		751		1694	8	102174
Hmat5	1	5636	1	1947	2	1244
Hpat5		5620		1994	3	3258
Hmat6	2	3695	3	43393	13	205470
Hpat6		3809		44133	15	1779096
Hmat7	1	46601	2	12351	0	0
Hpat7		46574		13128	183	601207
Hmat8	1	12731	3	55221	10	105190
Hpat8		13015		50991	20	163556
Hmat9	1	11005	6	71026	7	42348
Hpat9		10758		61928	5	19420
Hmat10	0	0	4	60559	2	17321
Hpat10		0		53593	8	95080
Hmat11	1	2479	1	2850	2	5368
Hpat11		2457		2865	22	36886
Hmat12	0	0	1	15475	0	0
Hpat12		0		14407	34	86906
Hmat13	0	0	1	870	1	777
Hpat13		0		857	3	5143
Hmat14	2	5553	1	3171	0	0
Hpat14		5550		3184	0	0

## Sheet: S10
Supplementary Table S10. Genomic data used for comparative genomic analysis.
Name	Taxonomy ID	Taxonomy	Data accession
Vitis vinifera	NCBI:txid29760	Vitales; Vitaceae; Viteae	genome.jgi.doe.gov/Phytozo meV12/Vvinifera_145_Genoscope.1 2X
Castanea mollissima	NCBI:txid60419	Fagales; Fagaceae; Castanea	genome.jgi.doe.gov/PhytozomeV13/CmollissimaMahoganyHAP1_733_v1.0
Prunus persica	NCBI:txid3760	Rosales; Rosaceae; Amygdaloideae	genome.jgi.doe.gov/Phytozo meV12/Ppersica_298_v2.0
Senna tora	NCBI:txid362788	Fabales; Fabaceae; Caesalpinioideae	https://www.ncbi.nlm.nih.gov/datasets/genome/GCA_014851425.1/
Lupinus albus	NCBI:txid3870	Fabales; Fabaceae; Papilionoideae	genome.jgi.doe.gov/Phytozo meV13/Lalbus_567_r1
Glycine max	NCBI:txid3847	Fabales; Fabaceae; Papilionoideae	genome.jgi.doe.gov/Phytozo meV13/GmaxWm82ISU_01_724_v2.0
Lotus japonicus	NCBI:txid34305	Fabales; Fabaceae; Papilionoideae	genome.jgi.doe.gov/Phytozo meV13/Ljaponicus_571_Lj1.0
Medicago truncatula	NCBI:txid3880	Fabales; Fabaceae; Papilionoideae	genome.jgi.doe.gov/Phytozo meV13/Mtruncatula_285_Mt4.0
Bauhinia purpurea	NCBI:txid3806	Fabales; Fabaceae; Cercidoideae	this study
Bauhinia variegata	NCBI:txid167791	Fabales; Fabaceae; Cercidoideae	this study
Cercis canadensis	NCBI:txid49801	Fabales; Fabaceae; Cercidoideae	genome.jgi.doe.gov/Phytozo meV13/Ccanadensis_705_V3.0
Cercis chinensis	NCBI:txid161750	Fabales; Fabaceae; Cercidoideae	genome.jgi.doe.gov/Phytozo meV13
Populus trichocarpa	NCBI:txid3694	Malpighiales; Salicaceae; Saliceae	https://doi.org/10.1016/j.xplc.2022.100422
Arabidopsis thaliana	NCBI:txid3702	Brassicales; Brassicaceae; Camelineae;	genome.jgi.doe.gov/Phytozo meV12/Athaliana_167_TAIR10
Coffea canephora	NCBI:txid49390	Gentianales; Rubiaceae;Ixoroideae	https://www.science.org/doi/10.1126/science.1255274

[truncated: 16 more sheets: S11, S12, S13, S14, S15, S16, S17, S18, S19, S20, S21, S22, S23, S24, S25, S26]
